# Supplementary material for: Using the Software DeepWings© to Classify Honey Bees across Europe through Wing Geometric Morphometrics
Source: Insects. 2022 Dec 8;13(12):1132. doi: 10.3390/insects13121132 (PMC9784756; doi:10.3390/insects13121132)
Supplement: Supplementary file 1 [file insects-13-01132-s001.zip]

Archive with 1 entries (1 files):
- insects-2041411-supplementary.pdf
